# Supplementary material for: Limited training and transfer effects in older and young adults who participated in 12 sessions of process-based working memory training. A three-armed pretest-posttest design study
Source: BMC Res Notes. 2024 Jun 28;17:181. doi: 10.1186/s13104-024-06844-2 (PMC11214245; doi:10.1186/s13104-024-06844-2)
Supplement: Supplementary file 1 — Supplementary Material 1 [file 13104_2024_6844_MOESM1_ESM.xls]

## Sheet: Behawioralne pre-post do analiz
Table S1
The data analyzed in the article entitled "Limited training and transfer effects in older and young adults who participated in 12 sessions of process-based working memory training. A three-armed pretest-posttest design study"
Research group	Age group	Age	Gender	pre 1 d'	pre 2 d'	pre 3 d'	N1 pre corr target	N2 pre corr target	N3 pre corr target	N1 pre false alarm	N2 pre false alarm	N3 pre false alarm	post 1 d'	post 2 d'	post 3 d'	N1 post corr target	N2 post corr target	N3 post corr target	N1 post false alarm	N2 post false alarm	N3 post false alarm
0	1	62	0	3.47514	2.04567	0.927837	0.942857	0.885714	0.6	0.0285714	0.2	0.25	3.80443	2.1175	1.40757	0.971429	0.914286	0.714286	0.0285714	0.226667	0.2	51	6	6	53	0.858	53	7	7	55	0.894
1	1	65	0	1.81168	1.59099	0.646711	0.828571	0.742857	0.628571	0.185714	0.16	0.375	1.20599	1.11988	0.882995	0.742857	0.742857	0.628571	0.285714	0.32	0.275	51	5	5	38	0.723	49	7	5	51	0.675
1	0	23	0	3.55698	2.98099	2.64358	0.914286	0.914286	0.885714	0.0142857	0.0533333	0.075	3.80443	4.11858	3.53918	0.971429	0.971429	0.942857	0.0285714	0.0133333	0.025	56	8	5	63	0.806	52	7	6	67	0.608
1	0	23	0	3.9078	2.7727	2.9085	1	0.914286	0.828571	0.0428571	0.08	0.025	4.02922	3.79558	3.68268	0.942857	0.942857	0.971429	0	0.0133333	0.0375	56	6	8	85	0.923	59	8	10	87	0.906
1	0	30	1	3.80443	2.52455	1.65757	0.971429	0.885714	0.714286	0.0285714	0.0933333	0.1375	2.30686	2.54261	2.2108	0.8	0.914286	0.714286	0.0714286	0.12	0.05	50	6	6	45	0.681	57	7	6	43	0.791
0	0	23	1	4.09157	2.81741	1.99197	1	0.885714	0.8	0.0285714	0.0533333	0.125	3.76857	3.51557	2.09987	1	0.971429	0.771429	0.0571429	0.0533333	0.0875	56	8	7	50	0.871	58	8	10	55	0.894
1	1	66	0	3.46873	1.87854	1.50924	0.942857	0.885714	0.828571	0.0285714	0.226667	0.2875	4.09157	2.16213	1.77621	1	0.8	0.8	0.0285714	0.0933333	0.175	45	3	4	38	0.61	36	5	5	35	0.505
1	1	67	0	3.62067	1.39192	1.37922	0.971429	0.742857	0.771429	0.0428571	0.226667	0.2625	3.76857	2.06406	1.93373	1	0.771429	0.742857	0.0571429	0.0933333	0.1	54	8	5	47	0.684	55	6	5	47
1	1	64	0	2.5544	1.54255	1.00814	0.742857	0.714286	0.685714	0.0285714	0.16	0.2625	2.78602			0.857143			0.0428571			40	5	4	57	0.508	41	5	5	65	0.583
1	1	65	0	2.9225	1.79836	1.06851	0.885714	0.914286	0.8	0.0428571	0.333333	0.4	0.50856	1.18801	0.459096	0.228571	0.771429	0.4	0.0571429	0.293333	0.1875	38	4	3	28	0.525	35	5	5	39	0.464
1	1	65	0	2.93896	2.30659	0.396618	0.942857	1	0.6	0.0857143	0.453333	0.4375	2.9225	2.12352	1.08847	0.885714	0.828571	0.571429	0.0428571	0.12	0.175	33	5	4	40	0.602	41	5	4	40	0.504
1	1	63	0	2.21032	1.36086	1.40757	0.885714	0.714286	0.714286	0.157143	0.213333	0.2	3.65458	1.37032	1.71998	1	0.628571	0.8	0.0714286	0.146667	0.1875	46	6	6	51	0.763	33	6	6	55	0.858
1	1	64	0	1.18571	1.94299	0.965381	0.657143	0.828571	0.657143	0.214286	0.16	0.2875	2.01611	1.27225	0.977789	0.828571	0.714286	0.571429	0.142857	0.24	0.2125	51	7	7	27	0.797	50	8	5	31	0.743
1	1	60	0	2.78602	1.88881	1.47842	0.857143	0.685714	0.628571	0.0428571	0.08	0.125	3.29767	2.98099	1.60966	0.942857	0.914286	0.6	0.0428571	0.0533333	0.0875	55	6	4	43	0.707	50	6	5	41	0.769
1	1	65	0	3.62067	1.91855	0.690142	0.971429	0.771429	0.457143	0.0428571	0.12	0.2125	4.3787	3.6529	1.56994	1	0.971429	0.514286	0.0142857	0.04	0.0625	53	4	4	52	0.753	47	6	6	61	0.726
0	0	32	0	3.62067	2.05318		0.971429	0.857143		0.0428571	0.16		3.65458	2.23449	1.72779	1	0.857143	0.771429	0.0714286	0.12	0.1625	53	6	4	60	0.789	55	4	6	67	0.724
1	0	26	1	2.33722	2.45498	2.73817	0.885714	0.8	0.885714	0.128571	0.0533333	0.0625	3.80443	3.83443	4.14931	0.971429	0.971429	1	0.0285714	0.0266667	0.025	57	6	6	63	0.851	58	8	6	65	0.933
1	0	26	0	3.65458	2.77383	2.1863	1	0.8	0.742857	0.0714286	0.0266667	0.0625	4.09157	3.6529	2.90175	0.971429	0.971429	0.914286	0.0142857	0.04	0.0625	57	4	7	63	0.686	58	7	8	68	0.703
1	0	20	0	2.96979	2.08607	1.70395	0.857143	0.8	0.828571	0.0285714	0.106667	0.225	3.51757	3.69044	2.71242	0.857143	1	0.857143	0	0.0666667	0.05	39	4	5	59	0.56	45	3	5	71	0.426
0	0	22	1	3.62067	3.19258	2.15536	0.971429	0.942857	0.657143	0.0428571	0.0533333	0.0375	3.48144	3.39637	2.27768	0.971429	0.971429	0.771429	0.0571429	0.0666667	0.0625	56	4	6	63	0.802	53	5	5	71	0.82
0	0	33	0	2.66928	2.68813	1.41296	0.885714	0.914286	0.542857	0.0714286	0.0933333	0.0875	2.52775	3.6529	1.75666	0.828571	0.971429	0.714286	0.0571429	0.04	0.1125	51	7	4	62	0.563	49	5	7	60	0.66
1	0	20	0	3.80443	2.89667	1.82586	0.971429	0.971429	0.8	0.0285714	0.16	0.1625	3.29767	3.29984	3.22407	0.942857	0.914286	0.942857	0.0428571	0.0266667	0.05	57	5	5	60	0.597	60	5	5	61	0.692
1	0	35	1	2.85075	2.68813	2.02511	0.828571	0.914286	0.771429	0.0285714	0.0933333	0.1	4.63935	4.40571	2.48647	1	1	0.8	0	0.0133333	0.05	56	7	6	59	0.95	55	8	6	70	0.733
1	0	30	0	3.26984	1.60179	0.722182	0.914286	0.542857	0.314286	0.0285714	0.0666667	0.1125	3.76857	2.86871	1.8982	1	0.914286	0.6	0.0571429	0.0666667	0.05	50	5	3	70	0.615	48	4	4	73	0.533
1	1	62	0	3.09356	1.39404	0.636711	0.885714	0.885714	0.571429	0.0285714	0.413333	0.2875	2.98922	1.12965	1.5369	0.8	0.4	0.514286	0.0142857	0.0666667	0.0625	49	8	7	39	0.783	56	5	6	43	0.693
1	1	69	0	2.72737	3.00466	1.66533	0.914286	0.971429	0.857143	0.0857143	0.133333	0.275	3.18377	3.51557	2.52402	0.971429	0.971429	0.771429	0.1	0.0533333	0.0375	40	5	4	38	0.641	37	6	5	50	0.681
0	0	25	1	2.96979	1.64105	1.51879	0.857143	0.628571	0.628571	0.0285714	0.0933333	0.1125	3.13788	2.22819	1.56994	0.828571	0.685714	0.514286	0.0142857	0.04	0.0625	57	6	7	74	0.917	58	6	8	77	0.898
0	0	23	0		2.82367	1.69288		0.942857	0.6		0.106667	0.075	4.3787	3.29984	1.65757	1	0.914286	0.714286	0.0142857	0.0266667	0.1375	58	5	4	70	0.924	57	4	6	71	0.862
1	0	23	1	2.27428	1.70863	1.31414	0.657143	0.485714	0.428571	0.0285714	0.04	0.0625	4.3787	4.11858	3.54707	1	0.971429	0.971429	0.0142857	0.0133333	0.05	57	8	8	66	0.772	54	8	5	81	0.737
1	0	26	1	2.96979	4.12156	1.84005	0.857143	1	0.685714	0.0285714	0.0266667	0.0875	4.63935	3.32991	3.02753	1	0.942857	0.857143	0	0.04	0.025	55	5	4	57	0.964	59	9	5	63	0.974
1	1	66	0	4.3787	2.52455	1.59704	1	0.885714	0.8	0.0142857	0.0933333	0.225	4.09157	2.68999	1.8475	1	0.942857	0.714286	0.0285714	0.133333	0.1	48	5	6	48	0.316	50	6	6	56	0.633
1	1	60	0	3.10626	1.63339	1.12277	0.885714	0.657143	0.6	0.0285714	0.106667	0.1875	3.26195	3.50897	1.67815	0.971429	0.971429	0.771429	0.0857143	0.0533333	0.175	50	5	4	35	0.771	54	6	4	43	0.823
1	0	35	0	4.09157	2.98099	2.34912	1	0.914286	0.857143	0.0285714	0.0533333	0.1	3.80443	3.94004	4.43075	0.971429	1	1	0.0285714	0.04	0.0125	54	5	5	60	0.934	54	6	8	62	0.841
1	1	70	0	2.20879	1.50702	0.417748	0.771429	0.714286	0.428571	0.0714286	0.173333	0.275	2.4856	2.35361	1.2463	0.885714	0.828571	0.657143	0.1	0.08	0.2	49	4	5	28	0.693	46	5	2	35	0.756
1	1	70	1	2.86077	1.85433	1.63641	0.942857	0.771429	0.742857	0.1	0.133333	0.1625	2.64918	2.86871	1.14407	0.914286	0.914286	0.542857	0.1	0.0666667	0.15	38	4	5	51		52	4	4	51	0.757
1	0	25	0	3.48144	2.95473	0.926064	0.942857	0.885714	0.514286	0.0285714	0.04	0.175		2.86871	3.14809	0.914286	0.914286	0.914286	0.0571429	0.0666667	0.0375	51	7	6	64	0.775	58	5	5	69	0.585
1	0	22	0	2.93291	2.69922	1.8475	0.771429	0.828571	0.714286	0.0142857	0.04	0.1										59	7	8	64	0.543	58	8	8	68	0.562
0	0	20	0	3.29767	3.32991	1.92327	0.942857	0.942857	0.685714	0.0428571	0.04	0.075	4.09157	4.40571	1.99197	1	1	0.8	0.0285714	0.0133333	0.125	54	9	6	65	0.768	54	5	7	78	0.761
1	0	35	0	3.48144	3.51557	1.53632	0.942857	0.971429	0.571429	0.0285714	0.0533333	0.0875	3.9078	3.51557	1.84005	1	0.971429	0.685714	0.0428571	0.0533333	0.0875	37	8	6	64	0.73	51	8	7	70	0.583
0	0	20	0	3.62067	2.56189	1.14049	0.971429	0.828571	0.6	0.0428571	0.0533333	0.1875	3.26984	3.6529	1.7438	0.914286	0.971429	0.742857	0.0285714	0.04	0.1375	53	6	4	73	0.807	54	6	5	79	0.794
1	0	20	0	3.55698	2.26554	1.4037	0.914286	0.742857	0.6	0.0142857	0.0533333	0.125	4.09157	3.58399	2.80159	1	0.914286	0.8	0.0285714	0.0133333	0.025	43	5	5	57	0.71	40	4	4	68	0.691
0	0	23	0	3.76857	4.12156	2.59339	0.942857	1	0.828571	0.0142857	0.0266667	0.05	3.26984	2.81826	1.32097	0.914286	0.857143	0.542857	0.0285714	0.04	0.1125	51	5	8	71	0.662	51	6	8	75	0.639
0	1	63	0	4.3787	2.76212	1.16425	1	0.8	0.571429	0.0142857	0.0266667	0.1625	3.48144	2.89972	1.04189	0.971429	0.942857	0.6	0.0571429	0.0933333	0.2125	56	6	10	33	0.777	56	11	10	40	0.809
0	0	25	0	0.623613	2.81741	1.92415	0.2	0.885714	0.485714	0.0714286	0.0533333	0.025	3.26984	4.11858	1.8982	0.914286	0.971429	0.6	0.0285714	0.0133333	0.05	54	5	5	61	0.644	53	5	6	73	0.612
1	0	21	0	4.09157	3.11831	1.76529	0.971429	0.914286	0.685714	0.0142857	0.04	0.1	3.62067	3.80271	3.22407	0.971429	1	0.942857	0.0428571	0.0533333	0.05	51	6	7	51	0.771	53	5	7	77	0.729
1	0	26	1	4.35221	4.05396	2.47625	0.971429	0.942857	0.828571	0	0	0.0625	3.38773	1.3576	1.21055	0.885714	0.457143	0.257143	0.0142857	0.0666667	0.025	58	5	6	56	0.858	57	6	5	43	0.806
0	1	67	0	1.9033	0.792008	0.730618	0.771429	0.571429	0.514286	0.114286	0.266667	0.2375	2.72737	1.72251	0.417748	0.914286	0.8	0.428571	0.0857143	0.186667	0.275	52	5	3	58	0.721	47	6	3	48	0.748
1	0	32	1	3.0253	1.61773	1.05963	0.8	0.285714	0.4	0.0142857	0.0133333	0.0875	4.37303	2.44827	1.41358	1	0.6	0.457143	0.0142857	0.0133333	0.0625	49	5	5	40	0.669	52	4	4	60	0.694
1	0	32	1	2.51757	1.70779	1.80464	0.857143	0.714286	0.514286	0.0714286	0.12	0.0375	2.11741	2.68093	1.92327	0.742857	0.857143	0.685714	0.0714286	0.0533333	0.075	56	5	4	45	0.673	60	5	5	54	0.546
1	1	70	0	1.95674	2.29655	1.23438	0.971429	0.971429	0.828571	0.471429	0.346667	0.3875	1.13592	1.02741	1.32536	0.685714	0.685714	0.685714	0.257143	0.293333	0.2	21	4	4	31	0.314	35	3	5	32	0.62
1	1	71	1	3.25692	1.67553	1.19322	0.857143	0.771429	0.657143	0.0142857	0.173333	0.2125	3.62067	1.89246	1.31493	0.971429	0.8	0.571429	0.0428571	0.146667	0.125	45	4	7	37		52	6	4	27	0.807
1	1	72	0	3.54909	0.95936	1.57536	1	0.542857	0.685714	0.0857143	0.186667	0.1375	4.09157	0.527293	1.25798	0.971429	0.342857	0.542857	0.0142857	0.173333	0.125	44	5	2	45	0.609	47	5	4	49	0.608
1	1	70	0	2.5533	1.69335	1.04033	0.8	0.8	0.657143	0.0428571	0.186667	0.2625	4.3787	2.47264	1.40812	1	0.857143	0.771429	0.0142857	0.08	0.25	50	5	4	35	0.553	50	6	4	39	0.652
1	1	65	1	2.58549	1.73287	1.19322	0.942857	0.714286	0.657143	0.157143	0.12	0.2125	4.3787	2.56189	2.71242	1	0.828571	0.857143	0.0142857	0.0533333	0.05	54	5	4	34	0.8	58	4	6	49	0.857
1	1	71	0	2.20074	1.63477	0.764073	0.857143	0.885714	0.685714	0.128571	0.333333	0.375	2.5328	2.98099	1.12585	0.857143	0.914286	0.628571	0.0714286	0.0533333	0.2125	38	4	4	53	0.633	35	4	5	51	0.6
1	1	70	0	2.20188	-1.53599	1.80808	0.742857	0.0571429	0.971429	0.0571429	0.373333	0.5375	3.48144	1.57289	2.03298	0.971429	0.857143	0.942857	0.0571429	0.306667	0.325	38	4	4	43		40	6	5	43
1	0	21	0	4.09157	2.57858	1.99835	0.971429	0.742857	0.685714	0.0142857	0.0266667	0.0625	4.3787	4.12156	4.68706	1	1	1	0.0142857	0.0266667	0	57	6	9	89	0.93	59	10	7	93	0.891
1	0	25	1	2.9225	2.7727	2.80159	0.885714	0.914286	0.8	0.0428571	0.08	0.025	3.76857	3.32991	3.32759	1	0.942857	0.914286	0.0571429	0.04	0.025	60	7	7	67	0.84	59	8	10	72	0.981
1	0	22	0	4.3787	4.11858	1.76364	1	0.971429	0.771429	0.0142857	0.0133333	0.15	4.09157	4.12156	4.14931	0.971429	1	1	0.0142857	0.0266667	0.025	52	12	10	58	0.901		12	12	63	0.939
0	0	35	1	2.57886	1.56252	1.43431	0.914286	0.6	0.542857	0.1	0.08	0.075	3.05098	2.15326	1.69288	0.914286	0.742857	0.6	0.0428571	0.0666667	0.075	52	4	4	52	0.783	47	4	3	54	0.67
0	0	23	0	2.73526	2.95305	1.20161	0.914286	0.971429	0.714286	0.0857143	0.146667	0.2625	3.26984	1.70302	1.12665	0.914286	0.742857	0.714286	0.0285714	0.146667	0.2875	56	4	3	55	0.702	55	4	4	61	0.832
0	0	32	0	3.80443	1.37399	0.588274	0.971429	0.685714	0.4	0.0285714	0.186667	0.2	3.80443	2.24465	0.959993	0.971429	0.771429	0.4	0.0285714	0.0666667	0.1125	34	4	4	49	0.642	42	4	3	51	0.844
0	0	22	1	2.94685	2.06703	1.40232	0.942857	0.714286	0.8	0.0857143	0.0666667	0.2875	3.10626	2.70513	1.36451	0.885714	0.885714	0.628571	0.0285714	0.0666667	0.15	57	5	8	66	0.859	60	8	8	72	0.859
0	0	24	1	3.36745	3.58399	1.16969	0.971429	0.914286	0.628571	0.0714286	0.0133333	0.2	3.15844	2.68093	1.46156	0.942857	0.857143	0.571429	0.0571429	0.0533333	0.1	60	8	5	63		59	5	6	65	0.701
0	0	34	0	4.35221	2.05931	1.16425	0.971429	0.828571	0.571429	0	0.133333	0.1625	3.9078	2.17834	1.65757	1	0.857143	0.714286	0.0428571	0.133333	0.1375	47	7	6	49	0.586	49	6	6	63
0	0	29	1	3.80443	2.24669	1.7163	0.971429	0.8	0.714286	0.0285714	0.08	0.125	3.76857	2.44962	1.37089	1	0.828571	0.685714	0.0571429	0.0666667	0.1875	57	11	7	59	0.924	58	11	6	64	0.95
1	0	32	1	2.20925	1.64133	0.85133	0.8	0.657143	0.485714	0.0857143	0.106667	0.1875	3.0253	2.23442	2.729	0.8	0.685714	0.828571	0.0142857	0.04	0.0375	59	4	5	46	0.836	55	5	7	49	0.812
0	0	21	0	2.94685	2.68093	1.84005	0.914286	0.857143	0.685714	0.0571429	0.0533333	0.0875	2.94685	2.98099	1.69288	0.914286	0.914286	0.6	0.0571429	0.0533333	0.075	59	5	4	70	0.623	56	5	5	74	0.609
2	0	21	0	3.48144	3.58399	1.92226	0.942857	0.914286	0.714286	0.0285714	0.0133333	0.0875	3.80443	3.6529	2.29703	0.971429	0.971429	0.742857	0.0285714	0.04	0.05	53	8	10	75	0.844	60	8	11	88	0.84
0	0	22	1	3.10626	2.98429	2.09119	0.885714	0.942857	0.885714	0.0285714	0.08	0.1875	4.02922	2.98429	1.16969	0.942857	0.942857	0.628571	0	0.08	0.2	59	5	7	54	0.856	60	9	4	65	0.855
0	0	24	0	3.26984	1.78581	1.58518	0.914286	0.771429	0.771429	0.0285714	0.146667	0.2	3.62067	1.89246	1.41833	0.971429	0.8	0.685714	0.0428571	0.146667	0.175	55	5	5	54	0.873	50	5	5	63	0.927
0	0	21	0	3.29767	1.83752	1.74631	0.942857	0.771429	0.828571	0.0428571	0.133333	0.2125	3.48144	3.08031	1.58518	0.971429	0.942857	0.771429	0.0571429	0.0666667	0.2	59	4	7	49	0.804	58	4	6	55	0.836
0	0	24	1	3.26984	2.56866	1.8475	0.914286	0.857143	0.714286	0.0285714	0.0666667	0.1	3.62067	3.59442	2.60169	0.971429	1	0.857143	0.0428571	0.08	0.0625	60	10	11	59	0.892	59	9	10	66	0.808
0	0	22	0	3.25692	1.75443	1.61802	0.857143	0.6	0.657143	0.0142857	0.0666667	0.1125	3.29767	2.56189	1.4037	0.942857	0.828571	0.6	0.0428571	0.0533333	0.125	52	6	6	55	0.807	52	5	5	59	0.854
1	0	32	0	3.80443	2.67577	1.40371	0.971429	0.771429	0.485714	0.0285714	0.0266667	0.075	3.76857	2.56189	2.8489	1	0.828571	0.885714	0.0571429	0.0533333	0.05	53	7	6	62	0.883	54	7	11	71	0.964
0	0	33	0	3.15126	1.82717	1.64969	0.942857	0.742857	0.714286	0.0571429	0.12	0.1375	3.80443	2.95473	1.59427	0.971429	0.885714	0.714286	0.0285714	0.04	0.15	47	9	5	42	0.86	46	8	7	61	0.824
0	0	25	1	4.3787	3.80271	2.8489	1	1	0.885714	0.0142857	0.0533333	0.05	3.80443	4.40571	2.71242	0.971429	1	0.857143	0.0285714	0.0133333	0.05	59	10	12	52	0.743	60	9	11	57	0.703
0	1	74	0	1.95481	1.32253	1.20834	0.828571	0.628571	0.571429	0.157143	0.16	0.15	3.80443	2.19299	1.5321	0.971429	0.828571	0.771429	0.0285714	0.106667	0.2125	47	8	6	52	0.771	53	11	8	58	0.891
1	1	68	0	2.27762	2.28552	0.566855	0.714286	0.942857	0.457143	0.0428571	0.24	0.25	4.3787	2.77383	1.68623	1	0.8	0.657143	0.0142857	0.0266667	0.1	44	6	4	42	0.831	48	6	4	34	0.796
0	1	64	0	2.41377	1.57385	1.16425	0.828571	0.6	0.571429	0.0714286	0.0933333	0.1625	3.26984	1.97102	1.06716	0.914286	0.714286	0.571429	0.0285714	0.08	0.1875	37	6	6	31	0.682	46	8	6	51	0.588
0	1	67	1	3.58556	1.59474	0.856421	0.971429	0.542857	0.428571	0.0428571	0.0666667	0.15	3.88711	1.98801	1.37089	1	0.771429	0.685714	0.0428571	0.106667	0.1875	34	4	4	33	0.29	37	6	4	32	0.737
1	1	62	0	1.12855	1.86248	1.5463	0.828571	0.857143	0.828571	0.428571	0.213333	0.275	3.32252	1.07495	1.16425	1	0.485714	0.571429	0.128571	0.133333	0.1625	44	4	5	54	0.247	41	5	5	46	0.396
0	1	68	0	2.20925	1.29492	1.40757	0.8	0.657143	0.714286	0.0857143	0.186667	0.2	2.94685	1.88961	1.82586	0.942857	0.828571	0.8	0.0857143	0.173333	0.1625	46	4	3	51	0.576	45	3	4	49	0.622
2	1	61	0	-1.09232	-1.87743	-0.77332	0.228571	0.171429	0.114286	0.2	0.186667	0.0875	1.03222	0.513549	-0.24867	0.171429	0.371429	0.0857143	0.0142857	0.08	0.0625	21	4	5	27	0.205	33	4	3	36	0.213
2	1	68	0	1.78044	1.35579	0.565729	0.8	0.6	0.371429	0.171429	0.133333	0.1625	3.51238	1.79016	1.28784	0.857143	0.828571	0.742857	0	0.2	0.2625	33	5	4	31	0.544	41	6	7	33	0.65
2	0	25	0	4.09157	4.12156	1.50054	1	1	0.714286	0.0285714	0.0266667	0.175	3.3934	3.30005	2.191	0.885714	0.971429	0.8	0.0142857	0.08	0.0875	57	5	7	58	0.889	59	4	7	75	0.791
0	1	75	1	2.15291	1.22914	0.294854	0.771429	0.571429	0.371429	0.0714286	0.133333	0.25	3.26354	1.27247	0.689411	0.914286	0.514286	0.428571	0.0285714	0.106667	0.1875	36	4	4	11	0.462	37	5	5	16	0.419
2	1	67	0	3.3934	1.28245	0.970337	0.885714	0.571429	0.428571	0.0142857	0.133333	0.125	4.02922	1.97268	0.393099	0.942857	0.742857	0.342857	0	0.0933333	0.2125	49	10	7	39	0.726	52	10	8	43	0.652
0	1	66	1	1.85137	1.37817	1.00244	0.685714	0.714286	0.657143	0.0857143	0.2	0.275	1.10339	0.774245	1.36602	0.514286	0.685714	0.8	0.128571	0.36	0.3	24	4	3	23	0.293	37	4	4	26	0.615
0	1	64	1		2.77383	1.46156		0.8	0.571429		0.0266667	0.1	3.15844	2.56866	1.9569	0.942857	0.857143	0.771429	0.0571429	0.0666667	0.1125	48	7	4	35	0.757	46	8	2	41	0.869
0	1	62	0	2.75375	1.8104	1.67815	0.885714	0.714286	0.771429	0.0571429	0.106667	0.175	2.20074	1.99954	1.12585	0.857143	0.857143	0.628571	0.128571	0.173333	0.2125	46	5	5	41	0.692	45	6	5	33	0.656
0	1	64	1										2.91572	2.33689	1.39213	0.885714	0.657143	0.514286	0.0428571	0.0266667	0.0875	44	5	3	48	0.474	45	6	6	46	0.454
0	1	63	0	2.4856	2.89667	1.3119	0.885714	0.971429	0.714286	0.1	0.16	0.225	2.52525	1.31622	1.19811	0.857143	0.742857	0.685714	0.0714286	0.253333	0.2375	53	8	4	41	0.782	55	4	6	46	0.857
2	1	60	0	2.56007	1.04826	0.235429	0.8	0.6	0.4	0.0428571	0.213333	0.3125	2.96979	1.03365	0.393475	0.857143	0.714286	0.542857	0.0285714	0.32	0.3875	47	6	5	53	0.615	46	6	7	50	0.56
0	1	61	0	2.46201	1.80424	0.710306	0.771429	0.685714	0.514286	0.0428571	0.0933333	0.25	2.20074	1.19585	1.40232	0.857143	0.742857	0.8	0.128571	0.293333	0.2875	44	7	6	53	0.57	48	6	7	53	0.733
0	1	68	0	4.02922	1.13733	1.65781	0.942857	0.657143	0.885714	0	0.213333	0.325	3.55698	1.67553	1.05473	1	0.771429	0.714286	0.0857143	0.173333	0.3125	53	4	6	46	0.639	51	4	5	48	0.783
0	1	67	0	3.62067	2.61208	1.46712	0.971429	0.914286	0.8	0.0428571	0.106667	0.2625	3.76857	2.36209	1.24994	0.942857	0.914286	0.742857	0.0142857	0.16	0.275	52	6	5	31		50	6	5	38	0.824
0	1	71	0	1.76752	0.787409	0.633577	0.742857	0.428571	0.514286	0.128571	0.133333	0.275	2.94685	0.819296	0.239283	0.942857	0.714286	0.428571	0.0857143	0.4	0.3375	39	4	6	18	0.328	52	4	6	19	0.447
0	1	61	0	3.80443	2.40287	1.44111	0.971429	0.742857	0.657143	0.0285714	0.04	0.15	3.26984	1.85557	1.07917	0.942857	0.714286	0.657143	0.0428571	0.0933333	0.25	35	6	7	43	0.765	39	7	7	44	0.835
2	1	66	0	2.41377	1.72591	0.617764	0.828571	0.628571	0.428571	0.0714286	0.08	0.2125	2.83286		1.34497	0.914286		0.6	0.0714286		0.1375	32	7	6	43	0.865	54	5	5	47	0.757
0	1	73	1	1.99647	1.44925	0.559493	0.857143	0.857143	0.6	0.171429	0.346667	0.375	2.33722	1.51545	0.838273	0.885714	0.657143	0.4	0.128571	0.133333	0.1375	41	6	7	39	0.622	47	6	5	39	0.52
0	1	65	0	1.11754	1.04826	0.876874	0.8	0.6	0.342857	0.385714	0.213333	0.1	-1.74983	1.14659	0.795153	0.228571	0.514286	0.571429	0.842857	0.133333	0.2625	32	6	5	50	0.513	31	6	6	42	0.58
0	1	70	0	1.20662	1.39435	1.51651	0.714286	0.942857	0.942857	0.257143	0.573333	0.525	1.40344	1.18734	1.51651	0.914286	0.885714	0.942857	0.485714	0.506667	0.525	20	6	4	29	0.448	30	6	5	34	0.474
2	1	67	0	2.66928	2.47264	1.35685	0.885714	0.857143	0.742857	0.0714286	0.08	0.2375	3.65404	2.31202	1.28032	0.885714	0.857143	0.714286	0	0.106667	0.2375	52	6	6	63	0.869	52	6	6	61	0.909
2	0	23	1	3.29767	2.08607	1.65757	0.942857	0.8	0.714286	0.0428571	0.106667	0.1375	3.76857	2.38807	1.99197	0.942857	0.857143	0.8	0.0142857	0.0933333	0.125	52	6	4	70	0.881	54	6	6	78	0.846
2	1	68	1	2.94685	1.53458	0.857504	0.942857	0.685714	0.542857	0.0857143	0.146667	0.2125	4.09157	1.87979	0.854502	0.971429	0.857143	0.571429	0.0142857	0.2	0.2375	47	7	6	43	0.36	50	5	7	40	0.486
2	0	20	0	3.25692	2.77383	1.24916	0.857143	0.8	0.514286	0.0142857	0.0266667	0.1125	3.80443	2.81826	2.2642	0.971429	0.857143	0.685714	0.0285714	0.04	0.0375	45	6	7	55	0.824	53	5	6	52	0.895
2	0	20	0	3.26984	2.4784	1.54737	0.914286	0.914286	0.657143	0.0285714	0.133333	0.125	2.57167	2.24669	1.57536	0.885714	0.8	0.685714	0.0857143	0.08	0.1375	56	7	4	55	0.928	57	5	4	57	0.731
2	0	20	0	2.78327	3.32991	1.6106	0.942857	0.942857	0.657143	0.114286	0.04	0.1125	3.48144	2.70513	2.73817	0.942857	0.885714	0.885714	0.0285714	0.0666667	0.0625	53	7	11	59	0.933	58	9	7	68	0.905
2	0	24	0	3.15844	1.43884	1.77929	0.942857	0.628571	0.714286	0.0571429	0.133333	0.1125	3.80443	2.89972	1.4963	0.971429	0.942857	0.657143	0.0285714	0.0933333	0.1375	52	6	7	78	0.762	54	9	8	78	0.796
2	0	35	0	2.17373	2.34271	0.977789	0.857143	0.8	0.571429	0.128571	0.0666667	0.2125	3.15844	2.81826	1.92226	0.942857	0.857143	0.714286	0.0571429	0.04	0.0875	49	8	7	65	0.596	53	6	6	68	0.799
2	0	22	0	2.46201	0.457336		0.771429	0.314286		0.0428571	0.173333		2.32278	2.56189	1.3319	0.771429	0.828571	0.457143	0.0571429	0.0533333	0.075	53	5	6	62	0.681	54	5	7	70	0.689
2	0	34	0	2.56007	1.89246	0.719598	0.8	0.8	0.485714	0.0428571	0.146667	0.225	3.26984	2.19299	1.1194	0.914286	0.828571	0.685714	0.0285714	0.106667	0.2625	39	4	4	70	0.878	48	6	4	70	0.897
2	0	20	0	3.10626	2.76802	2.17937	0.885714	0.8	0.657143	0.0285714	0.0266667	0.0375	3.25692	2.01804	1.60045	0.857143	0.657143	0.428571	0.0142857	0.0533333	0.0375	53	8	8	40	0.896	60	8	9	43	0.944
2	0	23	0	2.93896	0.905526	2.00328	0.942857	0.742857	0.914286	0.0857143	0.4	0.2625	3.9078	2.63006	2.51798	1	0.942857	0.914286	0.0428571	0.146667	0.125	47	4	4	71	0.81	54	5	4	84	0.856
0	1	74	0	1.56878	1.32092	1.04935	0.914286	0.857143	0.8	0.414286	0.4	0.4125	2.14517	1.99055		0.942857	0.914286		0.285714	0.266667		41	5	5	27	0.679	33	5	5	29	0.801
Note
Research group: 1 - experimental group; 0 - passive control group; 2 - active control group
Age group: 1 - older adults; 0 - young adults
Age - age in years
Gender: 0 - women, 1 - men
pre 1 d' - sensitivity index for the 1-back task in the pretest
pre 2 d' - sensitivity index for the 2-back task in the pretest
pre 3 d' - sensitivity index for the 3-back task in the pretest
N1 pre corr target - a ratio of correct responses to the target for the 1-back task in the pretest
N2 pre corr target - a ratio of correct responses to the target for the 2-back task in the pretest
N3 pre corr target - a ratio of correct responses to the target for the 3-back task in the pretest
N1 pre false alarm - a ratio of false alarm errors for the 1-back task in the pretest
N2 pre false alarm - a ratio of false alarm errors for the 2-back task in the pretest
N3 pre false alarm - a ratio of false alarm errors for the 3-back task in the pretest
post 1 d' - sensitivity index for the 1-back task in the posttest
post 2 d' - sensitivity index for the 2-back task in the posttest
post 3 d' - sensitivity index for the 3-back task in the posttest
N1 post corr target - a ratio of correct responses to the target for the 1-back task in the posttest
N2 post corr target - a ratio of correct responses to the target for the 2-back task in the posttest
N3 post corr target - a ratio of correct responses to the target for the 3-back task in the posttest
N1 post false alarm - a ratio of false alarm errors for the 1-back task in the posttest
N2 post false alarm - a ratio of false alarm errors for the 2-back task in the posttest
N3 post false alarm - a ratio of false alarm errors for the 1-back task in the posttest
TMS ws Pre - raw score in the Raven’s Standard Progressive Matrices in Polish standardization in the pretest
Dig-Span for pre - a score in the Digit Span Subtest (forward) from the Wechsler Adult Intelligence Scale – WAIS-R(PL) in the pretest
Dig-Span back pre - a score in the Digit Span Subtest (backward) from the Wechsler Adult Intelligence Scale – WAIS-R(PL) in the pretest
Dig-Symb pre - a score in the Digit-Symbol Coding Subtest from the Wechsler Adult Intelligence Scale – WAIS-R(PL) in the pretest
Ospan PCU PRE - a score (partial-credit unit scoring) in the OSpan task in the pretest
TMS ws Post - raw score in the Raven’s Standard Progressive Matrices in Polish standardization in the posttest
Dig-span for post - a score in the Digit Span Subtest (forward) from the Wechsler Adult Intelligence Scale – WAIS-R(PL) in the posttest
Dig-Span back post - a score in the Digit Span Subtest (backward span) from the Wechsler Adult Intelligence Scale – WAIS-R(PL) in the posttest
DigSymb post- a score in the Digit-Symbol Coding Subtest from the Wechsler Adult Intelligence Scale – WAIS-R(PL) in the posttest
Ospan PCU POST - a score (partial-credit unit scoring) in the OSpan task in the posttest
